# Supplementary material for: Small (autonomic) and large fiber neuropathy in Parkinson disease and parkinsonism
Source: BMC Neurol. 2016 Aug 17;16:139. doi: 10.1186/s12883-016-0667-3 (PMC4988006; doi:10.1186/s12883-016-0667-3)
Supplement: Additional file 1: — Detailed information about specific diagnosis, demographic characteristics, neurophysiologic studies, drugs in use and risk factors for peripheral neuropathy of PD and Parkinsonism groups. (XLSX 16 kb) [file 12883_2016_667_MOESM1_ESM.xlsx]

## Sheet: Plan1
Patient	Group	Age range	Diagnosis	Age of onset range	Disease duration (years)	SWT mean	Abnormal SWT (Y/N)	Abnormal EMG/NCS (Y/N)	EMG/NCS diagnosis	DRUGS IN USE	Biperiden (Y/N)	Levodopa (Y/N)	Pramipexole (Y/N)	Amantadine (Y/N)	Memantine (Y/N)	AChEi (Y/N)	EXAMS	Diabetes (Y/N)	Hypo/hyperthyroidism (Y/N)	B12 levels	B12<200 (Y/N)	B12<300 (Y/N)
1	Parkinsonism	23-79	Multiple system atrophy	12-70	5	1	1	0			0	1	0	0	0	0		0	0	-
2	Parkinsonism	23-79	Wilson's Disease	12-70	6	3	0	0			0	1	0	0	0	0		0	0	339	0	0
3	Parkinsonism	23-79	Lewy bodies disease	12-70	2	3	0	-			0	0	1	0	0	0		0	0	177	1	1
4	Parkinsonism	23-79	Multiple system atrophy	12-70	4	2.25	0	1	Sensorimotor PN		0	1	1	0	0	0		0	0	226	0	1
5	Parkinsonism	23-79	PSP	12-70	1	1.5	1	-			0	1	0	0	0	0		1	0	-
6	Parkinsonism	23-79	Parkinsonism	12-70	13	2.75	0	0			0	1	0	0	0	0		0	0	363	0	0
7	Parkinsonism	23-79	Parkinsonism	12-70	2	2	0	0			0	0	0	0	0	0		0	0	459	0	0
8	Parkinsonism	23-79	Parkinsonism	12-70	12	3.5	0	-			0	1	0	0	0	0		0	0	-
9	Parkinsonism	23-79	Wilson's Disease	12-70	15	3.6	0	0			1	1	0	0	0	0		0	0	-
10	Parkinsonism	23-79	Wilson's Disease	12-70	4	1	1	0			1	1	1	0	0	0		1	0	-
11	Parkinsonism	23-79	Wilson's Disease	12-70	11	0.25	1	0			0	0	1	0	0	0		0	0	825	0	0
12	Parkinsonism	23-79	Parkinsonism	12-70			-	1	Sensorimotor PN		0	0	0	0	0	0		0	0	-
13	Parkinsonism	23-79	PSP	12-70	5	3.5	0	-			0	1	0	0	0	0		1	0	179	1	1
14	Parkinsonism	23-79	Vascular parkinsonism	12-70	5	1.5	1	0			0	0	0	0	0	0		1	0	-
15	Parkinsonism	23-79	Parkinsonism	12-70	5	2.25	0	1	Sensitive PN		0	1	1	0	0	0		0	0	536	0	0
16	Parkinsonism	23-79	Parkinsonism	12-70	6	4	0	-			1	1	0	0	0	0		0	0	297	0	1
17	PD	35-85	Parkinson's disease	28-79	8	1.5	1	0			0	1	1	0	0	0		0	0	611	0	0
18	PD	35-85	Parkinson's disease	28-79	5	1	1	0			0	1	0	0	0	0		0	0	243	0	1
19	PD	35-85	Parkinson's disease	28-79	3	2	0	0			0	1	0	0	0	0		1	0	435	0	0
20	PD	35-85	Parkinson's disease	28-79	13	0.5	1	0			0	1	0	0	0	0		0	0	-
21	PD	35-85	Parkinson's disease	28-79	4	3.5	0	1	Ulnar neuropathy		0	1	0	0	0	0		0	0	-
22	PD	35-85	Parkinson's disease	28-79	2	2	1	0			0	1	0	0	0	0		0	0	609	0	0
23	PD	35-85	Juvenile Parkinson's	28-79	7		-	1	Motor PN		0	1	1	0	0	0		0	0	-
24	PD	35-85	Parkinson's disease	28-79	14	2.5	0	-			0	1	0	0	0	0		0	0	348	0	0
25	PD	35-85	Parkinson's disease	28-79	4	0.75	1	1	Axonal sensorimotor PN		0	1	0	0	0	0		1	0	179	1	1
26	PD	35-85	Parkinson's disease	28-79	15	3.5	0	-			0	1	0	0	0	0		0	0	149	1	1
27	PD	35-85	Juvenile Parkinson's	28-79	5	4	0	-			0	1	0	1	0	0		0	0	550	0	0
28	PD	35-85	Juvenile Parkinson's	28-79	3	1.75	1	0			1	1	1	1	0	0		0	0	469	0	0
29	PD	35-85	Parkinson's disease	28-79	5	1.5	1	-			0	1	0	0	0	0		0	0	-
30	PD	35-85	Parkinson's disease	28-79	8	1.5	1	1	Axonal sensorimotor PN		0	1	0	1	1	0		1	0	246	0	1
31	PD	35-85	Parkinson's disease	28-79	6		-	1	Bilateral radiculopathy L5		0	1	0	0	0	0		0	0	93	1	1
32	PD	35-85	Parkinson's disease	28-79	13	3	0	0			0	1	1	0	0	0		0	0	-
33	PD	35-85	Parkinson's disease	28-79	9	0	1	1	Axonal sensorimotor PN		0	1	1	1	0	0		0	0	333	0	0
34	PD	35-85	Parkinson's disease	28-79	10	4	0	1	Bilateral radiculopathy L5		0	1	0	1	0	0		0	0	304	0	1
35	PD	35-85	Parkinson's disease	28-79	4	1.25	1	0			0	1	0	0	0	0		0	0	-
36	PD	35-85	Parkinson's disease	28-79	6	3	0	-			0	1	0	0	0	0		0	1	341	0	0
37	PD	35-85	Parkinson's disease	28-79	3	1.25	1	0			0	1	1	1	0	0		0	0	-
38	PD	35-85	Parkinson's disease	28-79	7	0.75	1	0			1	1	0	1	0	0		0	0	302	0	1
39	PD	35-85	Parkinson's disease	28-79	9	0.5	1	0			0	1	0	0	0	0		0	0	409	0	0
40	PD	35-85	Parkinson's disease	28-79	8		-	1	Axonal sensorimotor PN		0	1	0	0	0	0		0	0	507	0	0
41	PD	35-85	Parkinson's disease	28-79	8	3.25	0	0			1	1	1	1	0	0		0	0	536	0	0
42	PD	35-85	Parkinson's disease	28-79	3	3.25	0	1	Ulnar neuropathy		0	1	1	1	0	0		0	0	-	0	0
43	PD	35-85	Parkinson's disease	28-79	8		-	1	Bilateral radiculopathy L5-S1		0	1	1	1	0	0		0	0	351	0	0
44	PD	35-85	Parkinson's disease	28-79		3.25	0	-			0	1	0	0	0	0		1	0	318	0	0
45	PD	35-85	Parkinson's disease	28-79	4	?	0	1	Motor PN + myopathy		0	0	1	0	0	0		0	0	926	0	0
46	PD	35-85	Parkinson's disease	28-79	14	1.75	1	0			0	1	0	1	0	0		0	0	-
47	PD	35-85	Parkinson's disease	28-79		1	1	0			0	1	1	0	0	0		0	0	379	0	0
48	PD	35-85	Parkinson's disease	28-79	4	1.5	1	-			0	1	0	1	0	0		0	0	-
49	PD	35-85	Parkinson's disease	28-79	7	0.75	1	-			0	1	0	0	0	0		0	1	-
50	PD	35-85	Parkinson's disease	28-79	5	4	0	-			0	1	0	0	0	0		0	0	-
51	PD	35-85	Parkinson's disease	28-79	25	1.25	1	0			0	1	0	1	0	0		0	0	-
52	PD	35-85	Parkinson's disease	28-79	15		-	1	Sensorimotor PN		0	1	0	0	0	0		0	0	526	0	0
53	PD	35-85	Parkinson's disease	28-79	11	0.75	1	1	Axonal sensorimotor PN		0	1	0	0	0	0		0	0	-
54	PD	35-85	Parkinson's disease	28-79	14	1	1	1	Motor PN		0	1	1	1	0	0		0	0	-
